# Supplementary material for: Glycosylation profile of Mycobacterium leprae-specific antibodies associated with disseminated infection
Source: iScience. 2026 Jun 20;29(7):116373. doi: 10.1016/j.isci.2026.116373 (PMC13315973; doi:10.1016/j.isci.2026.116373)
Supplement: Table S2. Age, gender and anti-PGL-I antibody status of samples selected for IgG Fc glycosylation analysis by LC-MS [file mmc2.xlsx]

## Sheet: Table S2
	SampleID	Timepoints	Gender	Age	anti-PGL-I IgM	anti-PGL-I IgG
	Ab negative 1	1	M	46	0.13667	0.0579
	Ab negative 2	1	F	19	0.0662927	0
	Ab negative 3	1	F	43	0.0378282	0.05
	Ab negative 4	1	F	72	0.034857	0.0035
	Ab negative 5	1	F	43	0.0649203	0.0067
	Ab negative 6	1	F	48	0.0744432	0.0303
	Ab negative 7	1	M	52	0.0507154	0.0093
	Ab negative 8	1	M	49	0.0120432	0
	Ab negative 9	1	F	19	0.0984196	0.0188
	Ab negative 10	1	M	35	0.0807373	0.0111
	Ab negative 11	1	M	23	0.00575829	0.0097
	Ab negative 12	1	M	41	0.0998471	0.0788
	Ab negative 13	1	F	32	0.0745059	0.067
	Ab negative 14	1			0.140258	0.051
	Ab negative 15	1	M	70	0.0257885	0
	Ab negative 16	1	F	32	0.120543	0.0035
	Ab negative 17	1	M	78	0.0741666	0
	Ab negative 18	1	F	56	0.0618149	0.016
	Ab negative 19	1	F	58	0.0139075	0.0345
	Ab negative 20	1	F	46	0.0770266	0
	Ab negative 21	1	F	23	0.0679995	0.0788
	Ab negative 22	1	F	30	0.0372702	0
	Ab negative 23	1	F	52	0.046539	0
	Ab negative 24	1	F	22	0.134821	0.0799
	Ab negative 25	1	M	24	0.0381733	0.1775
	Ab negative 26	1	M	11	0.0210085	0.0043
	Ab negative 27	1	F	33	0.0596817	0.0283
	Ab negative 28	1	M	46	0.0738346	0.1492
	Ab negative 29	1	M	49	0.0785648	0
	Ab negative 30	1	F	44	0.0921248	0.0931
	Ab negative 31	1	M	46	0.0149917	0.015
	Ab negative 32	1	F	46	0.109452	0.0409
	Ab negative 33	1	F	41	0.045911	0.1712
	Ab negative 34	1	F	24	0.113659	0.1158
	Ab negative 35	1	M	57	0.063481	0.0077
	Ab negative 36	1	F	27	0.0655952	0.0173
	Ab negative 37	1	F	34	0.0318001	0.1381
	Ab negative 38	1	F		0.0333205	0.1414
	Ab negative 39	1	F	62	0.0220317	0.1697
	Ab negative 40	1	F	33	0.0608662	0.0128
	C1	1	F	61	0.0821065	NA
	C2	1	F	61	0.0182075	0
	C3	1	F	52	0.019271	NA
	C4	1	M	59	0.0105856	0
	C5	1	F	60	0.00945636	0
	C6	1	F	27	0.0395443	NA
	C7	1	F	39	0.00792138	NA
	C8	1	F	27	0.0267857	0
	C9	1	M	60	0.00494682	NA
	C10	1	F		0.0185164	0
	C11	1	F	22	0.00633387	0
	C12	1	M	60	0.0609559	0.005
	C13	1	M	22	0.010663	0
	C14	1	F	23	0.0746435	0
	C15	1	F	23	0.12	0
	C16	1	F	24	0.12	0
	C17	1	F	24	0.04	0
	C18	1	F	25	0.03	0
	C19	1	F	25	0.13	0
	C20	1	F	26	0.09	0
	C21	1	F	26	0.03	0
	C22	1	M	27	0.16	0
	C23	1	F	50	0.02	0
	C24	1	F	28	0.04	0
	C25	1	M	28	0.14	0
	C26	1	F	31	0.04	0
	C27	1	M	31	0.08	0
	C28	1	M	33	0.1	0.005
	C29	1	F	46	0.03	0
	C30	1	F	47	0.01	0
	C31	1	F	50	0.02	0
	C32	1	F	50	0.15	0
	C33	1	M	54	0.04	0
	C34	1	F	60	0.06	0.03
	C35	1	M	57	0.03	0.017
	C36	1	F	55	0.13	0.007
	C37	1	M	62	0.01	0
	C38	1	F	62	0.02	0
	C39	1	F	60	0.15	0
	C40	1	M	61	0.16	0
	IgG+ 1	1			0.162875	0.2292
	IgG+ 2	1	M		0.130019	0.2249
	IgG+ 3	1	M		0.184971	0.213
	IgG+ 4	1	M		0.18394	0.2121
	IgG+ 5	1	M		0.160685	0.7529
	IgG+ 6	1			0.144653	0.32
	IgG+ 7	1			0.0485357	0.2273
	IgG+ 8	1			0.110295	0.2092
	IgG+ 9	1			0.0272592	0.2563
	IgG+ 10	1			0.107142	0.5894
	IgG+ 11	1			0.197766	0.2782
	IgG+ 12	1			0.106687	0.5316
	IgG+ 13	1			0.0822734	1.908
	IgG+ 14	1	F	72	0.11	0.343
	IgG+ 15	2	M	47	0.031	0.464
	IgG+ 16	2	F	44	0.0103	0.3396
	IgG+ 17	1	F	44	0	0.3328
	IgG+ 18	1	M	46	0.12843	0.2238
	IgG+ 19	1	M	41	0.107939	0.224
	IgG+ 20	2	F	21	0.0158097	0.4956
	IgG+ 21	2	M	35	0.112985	0.5098
	IgG+ 22	2	F	41	0.183088	0.4345
	IgG+ 23	1	F	46	0.155877	0.7815
	IgG+ 24	2	M	78	0.15574	0.4975
	IgG+ 25	2	F	63	0.0208409	0.4892
	IgG+ 26	1	F	47	0.190363	1.08
	IgG+ 27	1	F	41	0.144663	0.3477
	IgG+ 28	1	F	42	0.154651	0.23
	IgG+ 29	2	F	46	0.057337	0.4939
	IgG+ 30	2	M	57	0.173326	0.2396
	IgG+ 31	2	F	23	0.0171653	0.8839
	IgG+ 32	2	M	46	0.184181	0.9248
	IgG+ 33	1			0.121997	0.4031
	IgG+ 34	2	F	21	0.104426	0.3255
	IgG+ 35	1	F	58	0.0273878	0.4855
	IgG+ 36	2	M	11	0.0101093	0.2368
	IgG+ 37	1	F	52	0.140486	0.2804
	IgG+ 38	2	F	24	0.156031	0.4646
	IgG+ 39	1	M	70	0.136337	0.2629
	IgG+ 40	2	F	20	0.139953	1.1511
	IgM+/IgG+ 1	2	F	32	0.344151	1.0154
	IgM+/IgG+ 2	2	M	23	1.43499	0.6397
	IgM+/IgG+ 3	1	F	50	1.491	0.3985
	IgM+/IgG+ 4	2	F	36	1.62936	0.5619
	IgM+/IgG+ 5	1	F	51	0.896315	0.5737
	IgM+/IgG+ 6	2	F	21	2.66527	0.3916
	IgM+/IgG+ 7	2	F	34	1.77078	1.2406
	IgM+/IgG+ 8	1	M	22	0.672025	1.5279
	IgM+/IgG+ 9	1	F	34	1.77869	0.7266
	IgM+/IgG+ 10	2	F	19	1.29842	0.2669
	IgM+/IgG+ 11	2	F	54	0.777488	0.6308
	IgM+/IgG+ 12	2	M	44	0.233848	0.4185
	IgM+/IgG+ 13	1	M	56	1.27661	0.5191
	IgM+/IgG+ 14	1	M	49	1.08313	1.3232
	IgM+/IgG+ 15	2	F	24	1.33202	1.8099
	IgM+/IgG+ 16	1	F	48	0.36231	0.2542
	IgM+/IgG+ 17	2	F	61	0.440092	1.0061
	IgM+/IgG+ 18	1	F	55	0.753063	1.0707
	IgM+/IgG+ 19	2	M	50	0.85052	0.4141
	IgM+/IgG+ 20	2	M	44	1.31263	0.5916
	IgM+/IgG+ 21	2	F	53	0.755542	1.6595
	IgM+/IgG+ 22	1	M	14	2.03349	1.9625
	IgM+/IgG+ 23	2	F	26	0.255954	0.3607
	IgM+/IgG+ 24	2	F	33	1.13	0.4873
	IgM+/IgG+ 25	2	F	31	0.972923	0.3916
	IgM+/IgG+ 26	2	M	48	0.244003	1.9806
	IgM+/IgG+ 27	2	M	52	0.302735	1.3001
	IgM+/IgG+ 28	2	F	34	0.206833	0.2098
	IgM+/IgG+ 29	1	F	32	0.807774	2.8916
	IgM+/IgG+ 30	2	F	53	0.506148	0.3458
	IgM+/IgG+ 31	1	M	67	0.237678	0.4097
	IgM+/IgG+ 32	1	F	25	0.676337	0.3179
	IgM+/IgG+ 33	2	F	45	0.330982	0.2034
	IgM+/IgG+ 34	1	F	28	1.19203	0.8949
	IgM+/IgG+ 35	2	M	41	1.06534	0.8035
	IgM+/IgG+ 36	1	F	24	1.40487	0.2092
	IgM+/IgG+ 37	2	M	35	0.627054	1.1891
	IgM+/IgG+ 38	2	F	32	0.80157	0.4082
	IgM+/IgG+ 39	1	M	76	0.394487	1.4434
	IgM+/IgG+ 40	2		22	0.289011	0.3138
	IgM+ 1	1	F	31	1.27432	0.1144
	IgM+ 2	1	F	43	0.713935	0.02
	IgM+ 3	1	F		0.607935	0.0279
	IgM+ 4	1	F		0.26669	0.1615
	IgM+ 5	1	M	50	0.378523	0
	IgM+ 6	1	F	42	1.20186	0.0815
	IgM+ 7	1	M	52	0.61618	0.0683
	IgM+ 8	1	F	25	0.961764	0.1561
	IgM+ 9	1	F	30	0.681929	0
	IgM+ 10	1	F	24	0.201565	0.0874
	IgM+ 11	1		20	0.231392	0.0099
	IgM+ 12	1	F	46	0.769925	0.0688
	IgM+ 13	1	M	67	0.51517	0.1016
	IgM+ 14	1	F	30	0.482026	0.1329
	IgM+ 15	1	M	68	0.382803	0.0157
	IgM+ 16	1	M	46	0.486476	0.0225
	IgM+ 17	1	M	46	0.841691	0.1439
	IgM+ 18	1	M	57	0.31916	0.1016
	IgM+ 19	1	F	30	0.646097	0.1736
	IgM+ 20	1	M	24	0.214446	0
	IgM+ 21	1	M	47	0.26615	0.1967
	IgM+ 22	1	M	11	0.56386	0.0505
	IgM+ 23	1	F	58	0.964234	0.0598
	IgM+ 24	1	M	23	0.307854	0.0583
	IgM+ 25	1	F	43	1.15463	0.0236
	IgM+ 26	1	F	24	0.409457	0.1243
	IgM+ 27	1	F	47	0.281737	0.113
	IgM+ 28	1	M	46	0.613517	0
	IgM+ 29	1	F	23	0.471884	0.0345
	IgM+ 30	1	F	20	0.539715	0
	IgM+ 31	1	F	48	1.0295	0.0397
	IgM+ 32	1	F	20	0.297702	0.0647
	IgM+ 33	1	M	42	0.221177	0.0307
	IgM+ 34	1	F	32	0.314073	0
	IgM+ 35	1	F	29	0.398012	0.0156
	IgM+ 36	1	F	29	0.35056	0.0362
	IgM+ 37	1	F	47	0.297685	0.0217
	IgM+ 38	1	M	35	0.294829	0.0027
	IgM+ 39	1	F	71	0.853971	0.0736
	IgM+ 40	1	F	27	0.361008	0.1826
